# Supplementary material for: Comparative genomic analysis of five coprinoid mushrooms species
Source: Funct Integr Genomics. 2023 May 13;23(2):159. doi: 10.1007/s10142-023-01094-0 (PMC10182949; doi:10.1007/s10142-023-01094-0)
Supplement: Supplementary file 2 — Supplementary file2 (XLSX 48 KB) [file 10142_2023_1094_MOESM2_ESM.xlsx]

## Sheet: Sheet1
No.	Expansions_geneID	No.	Expansions_geneIfamiltyID	No.	Contractions_geneID	No.	Contractions_geneIfamiltyID
1	FA13DRAFT_mRNA1090091	1	OG0000009	1	FA13DRAFT_mRNA1626804	1	OG0000026
2	FA13DRAFT_mRNA1640363	2	OG0000059	2	FA13DRAFT_mRNA1708251	2	OG0000039
3	FA13DRAFT_mRNA1641915	3	OG0000067	3	FA13DRAFT_mRNA1730387	3	OG0000096
4	FA13DRAFT_mRNA1641923	4	OG0000068	4	FA13DRAFT_mRNA1754098	4	OG0000118
5	FA13DRAFT_mRNA1651837	5	OG0000070	5	FA13DRAFT_mRNA1757745	5	OG0000139
6	FA13DRAFT_mRNA1681271	6	OG0000072	6	FA13DRAFT_mRNA1789882	6	OG0000141
7	FA13DRAFT_mRNA1682971	7	OG0000086	7	FA13DRAFT_mRNA1789883	7	OG0000210
8	FA13DRAFT_mRNA1716323	8	OG0000114	8	FA13DRAFT_mRNA1789894	8	OG0000302
9	FA13DRAFT_mRNA1725427	9	OG0000131	9	FA13DRAFT_mRNA1789899	9	OG0000412
10	FA13DRAFT_mRNA1725436	10	OG0000161	10	FA13DRAFT_mRNA1789900	10	OG0000414
11	FA13DRAFT_mRNA1777715	11	OG0000187	11	FA13DRAFT_mRNA1629915	11	OG0000423
12	FA13DRAFT_mRNA1796144	12	OG0000192	12	FA13DRAFT_mRNA1686908	12	OG0000425
13	FA13DRAFT_mRNA1798361	13	OG0000197	13	FA13DRAFT_mRNA1721607	13	OG0000467
14	FA13DRAFT_mRNA1807293	14	OG0000201	14	FA13DRAFT_mRNA1731308	14	OG0000477
15	FA13DRAFT_mRNA1830079	15	OG0000202	15	FA13DRAFT_mRNA1790490	15	OG0000490
16	FA13DRAFT_mRNA1894000	16	OG0000217	16	FA13DRAFT_mRNA1837937	16	OG0000495
17	FA13DRAFT_mRNA707719	17	OG0000233	17	FA13DRAFT_mRNA226986	17	OG0000496
18	FA13DRAFT_mRNA762697	18	OG0000234	18	FA13DRAFT_mRNA227315	18	OG0000515
19	FA13DRAFT_mRNA1627270	19	OG0000236	19	FA13DRAFT_mRNA1633923	19	OG0000556
20	FA13DRAFT_mRNA1686552	20	OG0000245	20	FA13DRAFT_mRNA1794431	20	OG0000570
21	FA13DRAFT_mRNA1723986	21	OG0000251	21	FA13DRAFT_mRNA1852984	21	OG0000627
22	FA13DRAFT_mRNA1730865	22	OG0000278	22	FA13DRAFT_mRNA843626	22	OG0000650
23	FA13DRAFT_mRNA1742611	23	OG0000281	23	FA13DRAFT_mRNA1597258	23	OG0000658
24	FA13DRAFT_mRNA1768241	24	OG0000300	24	FA13DRAFT_mRNA1708350	24	OG0000660
25	FA13DRAFT_mRNA1773891	25	OG0000313	25	FA13DRAFT_mRNA1734880	25	OG0000712
26	FA13DRAFT_mRNA1854905	26	OG0000317	26	FA13DRAFT_mRNA1740546	26	OG0000744
27	FA13DRAFT_mRNA31162	27	OG0000327	27	FA13DRAFT_mRNA1740550	27	OG0000862
28	FA13DRAFT_mRNA614113	28	OG0000331	28	FA13DRAFT_mRNA1809685	28	OG0000891
29	FA13DRAFT_mRNA160444	29	OG0000347	29	FA13DRAFT_mRNA1655410	29	OG0000915
30	FA13DRAFT_mRNA1629325	30	OG0000373	30	FA13DRAFT_mRNA1740101	30	OG0000959
31	FA13DRAFT_mRNA1730539	31	OG0000381	31	FA13DRAFT_mRNA1741549	31	OG0001023
32	FA13DRAFT_mRNA1730684	32	OG0000385	32	FA13DRAFT_mRNA1626246	32	OG0001043
33	FA13DRAFT_mRNA1754109	33	OG0000387	33	FA13DRAFT_mRNA1641360	33	OG0001046
34	FA13DRAFT_mRNA1759662	34	OG0000390	34	FA13DRAFT_mRNA1798499	34	OG0001070
35	FA13DRAFT_mRNA1790023	35	OG0000400	35	FA13DRAFT_mRNA1711910	35	OG0001087
36	FA13DRAFT_mRNA1790024	36	OG0000428	36	FA13DRAFT_mRNA1730763	36	OG0001102
37	FA13DRAFT_mRNA189136	37	OG0000435	37	FA13DRAFT_mRNA1685346	37	OG0001113
38	FA13DRAFT_mRNA1457717	38	OG0000436	38	FA13DRAFT_mRNA1735131	38	OG0001117
39	FA13DRAFT_mRNA1640333	39	OG0000505	39	FA13DRAFT_mRNA1685663	39	OG0001135
40	FA13DRAFT_mRNA1646611	40	OG0000510	40	FA13DRAFT_mRNA1789257	40	OG0001141
41	FA13DRAFT_mRNA1670324	41	OG0000547	41	FA13DRAFT_mRNA1675540	41	OG0001146
42	FA13DRAFT_mRNA1694656	42	OG0000557	42	FA13DRAFT_mRNA1755177	42	OG0001150
43	FA13DRAFT_mRNA1697657	43	OG0000560	43	FA13DRAFT_mRNA1633628	43	OG0001194
44	FA13DRAFT_mRNA1718633	44	OG0000562	44	FA13DRAFT_mRNA1756786	44	OG0001245
45	FA13DRAFT_mRNA1735270	45	OG0000569	45	FA13DRAFT_mRNA1593967	45	OG0001250
46	FA13DRAFT_mRNA1741766	46	OG0000574	46	FA13DRAFT_mRNA1754487	46	OG0001261
47	FA13DRAFT_mRNA1767109	47	OG0000577	47	FA13DRAFT_mRNA1828178	47	OG0001288
48	FA13DRAFT_mRNA1775753	48	OG0000578	48	FA13DRAFT_mRNA370167	48	OG0001292
49	FA13DRAFT_mRNA1786670	49	OG0000579	49	FA13DRAFT_mRNA1729864	49	OG0001298
50	FA13DRAFT_mRNA1019152	50	OG0000586	50	FA13DRAFT_mRNA1733156	50	OG0001303
51	FA13DRAFT_mRNA1019483	51	OG0000587	51	FA13DRAFT_mRNA1816688	51	OG0001315
52	FA13DRAFT_mRNA1019503	52	OG0000612	52	FA13DRAFT_mRNA1818927	52	OG0001334
53	FA13DRAFT_mRNA1224598	53	OG0000626	53	FA13DRAFT_mRNA1639119	53	OG0001357
54	FA13DRAFT_mRNA1224843	54	OG0000628	54	FA13DRAFT_mRNA1723800	54	OG0001408
55	FA13DRAFT_mRNA1689086	55	OG0000629	55	FA13DRAFT_mRNA1744891	55	OG0001428
56	FA13DRAFT_mRNA1733789	56	OG0000632	56	FA13DRAFT_mRNA1004397	56	OG0001429
57	FA13DRAFT_mRNA1733819	57	OG0000641	57	FA13DRAFT_mRNA1664059	57	OG0001470
58	FA13DRAFT_mRNA1733820	58	OG0000642	58	FA13DRAFT_mRNA1627289	58	OG0001496
59	FA13DRAFT_mRNA1737195	59	OG0000643	59	FA13DRAFT_mRNA1808875	59	OG0001947
60	FA13DRAFT_mRNA1792463	60	OG0000644	60	FA13DRAFT_mRNA1731762
61	FA13DRAFT_mRNA1809218	61	OG0000670	61	FA13DRAFT_mRNA1733597
62	FA13DRAFT_mRNA1814684	62	OG0000676	62	FA13DRAFT_mRNA1914499
63	FA13DRAFT_mRNA1816632	63	OG0000681	63	FA13DRAFT_mRNA1789351
64	FA13DRAFT_mRNA1867632	64	OG0000699	64	FA13DRAFT_mRNA1854953
65	FA13DRAFT_mRNA553931	65	OG0000713	65	FA13DRAFT_mRNA1792443
66	FA13DRAFT_mRNA555232	66	OG0000717	66	FA13DRAFT_mRNA1764622
67	FA13DRAFT_mRNA555351	67	OG0000720	67	FA13DRAFT_mRNA1751793
68	FA13DRAFT_mRNA555699	68	OG0000732	68	FA13DRAFT_mRNA1390961
69	FA13DRAFT_mRNA555772	69	OG0000750	69	FA13DRAFT_mRNA1811879
70	FA13DRAFT_mRNA127431	70	OG0000765	70	FA13DRAFT_mRNA1765917
71	FA13DRAFT_mRNA1671534	71	OG0000771	71	FA13DRAFT_mRNA1754471
72	FA13DRAFT_mRNA1716090	72	OG0000789	72	FA13DRAFT_mRNA1631271
73	FA13DRAFT_mRNA1729584	73	OG0000795	73	FA13DRAFT_mRNA1682770
74	FA13DRAFT_mRNA1748537	74	OG0000798	74	FA13DRAFT_mRNA1763896
75	FA13DRAFT_mRNA1753754	75	OG0000842	75	FA13DRAFT_mRNA1793700
76	FA13DRAFT_mRNA1753763	76	OG0000903	76	FA13DRAFT_mRNA1691653
77	FA13DRAFT_mRNA1761077	77	OG0000911	77	FA13DRAFT_mRNA1752276
78	FA13DRAFT_mRNA1789278	78	OG0000929	78	FA13DRAFT_mRNA1790391
79	FA13DRAFT_mRNA1805918	79	OG0000947	79	FA13DRAFT_mRNA1756657
80	FA13DRAFT_mRNA1805954	80	OG0000962	80	FA13DRAFT_mRNA1788025
81	FA13DRAFT_mRNA738005	81	OG0000968	81	FA13DRAFT_mRNA1692978
82	FA13DRAFT_mRNA980819	82	OG0000974	82	FA13DRAFT_mRNA708003
83	FA13DRAFT_mRNA1304273	83	OG0001029	83	FA13DRAFT_mRNA1787454
84	FA13DRAFT_mRNA1304417	84	OG0001052	84	FA13DRAFT_mRNA1763963
85	FA13DRAFT_mRNA1651114	85	OG0001075	85	FA13DRAFT_mRNA525493
86	FA13DRAFT_mRNA1732501	86	OG0001100	86	FA13DRAFT_mRNA1764776
87	FA13DRAFT_mRNA1732504	87	OG0001110	87	FA13DRAFT_mRNA1713634
88	FA13DRAFT_mRNA1739094	88	OG0001112	88	FA13DRAFT_mRNA1705908
89	FA13DRAFT_mRNA1747529	89	OG0001122	89	FA13DRAFT_mRNA1849704
90	FA13DRAFT_mRNA1752305	90	OG0001125	90	FA13DRAFT_mRNA1668824
91	FA13DRAFT_mRNA1754743	91	OG0001126	91	FA13DRAFT_mRNA1665187
92	FA13DRAFT_mRNA1755858	92	OG0001140	92	FA13DRAFT_mRNA1686308
93	FA13DRAFT_mRNA1797086	93	OG0001153	93	FA13DRAFT_mRNA1755349
94	FA13DRAFT_mRNA71947	94	OG0001163	94	FA13DRAFT_mRNA621221
95	FA13DRAFT_mRNA1583527	95	OG0001166	95	FA13DRAFT_mRNA1705100
96	FA13DRAFT_mRNA1705055	96	OG0001183
97	FA13DRAFT_mRNA1724980	97	OG0001248
98	FA13DRAFT_mRNA1761398	98	OG0001253
99	FA13DRAFT_mRNA1785288	99	OG0001278
100	FA13DRAFT_mRNA1895904	100	OG0001296
101	FA13DRAFT_mRNA428203	101	OG0001301
102	FA13DRAFT_mRNA715921	102	OG0001316
103	FA13DRAFT_mRNA1568809	103	OG0001338
104	FA13DRAFT_mRNA1604628	104	OG0001351
105	FA13DRAFT_mRNA1633038	105	OG0001371
106	FA13DRAFT_mRNA1637141	106	OG0001374
107	FA13DRAFT_mRNA1641002	107	OG0001384
108	FA13DRAFT_mRNA1641917	108	OG0001393
109	FA13DRAFT_mRNA1647364	109	OG0001401
110	FA13DRAFT_mRNA1653252	110	OG0001418
111	FA13DRAFT_mRNA1704505	111	OG0001441
112	FA13DRAFT_mRNA1714001	112	OG0001442
113	FA13DRAFT_mRNA1716728	113	OG0001450
114	FA13DRAFT_mRNA1717969	114	OG0001451
115	FA13DRAFT_mRNA1719542	115	OG0001473
116	FA13DRAFT_mRNA1784895	116	OG0001476
117	FA13DRAFT_mRNA1790048	117	OG0001485
118	FA13DRAFT_mRNA1798541	118	OG0001508
119	FA13DRAFT_mRNA1803221	119	OG0001573
120	FA13DRAFT_mRNA1804426	120	OG0001576
121	FA13DRAFT_mRNA1878571	121	OG0001595
122	FA13DRAFT_mRNA1638500	122	OG0001596
123	FA13DRAFT_mRNA1640903	123	OG0001607
124	FA13DRAFT_mRNA1694994	124	OG0001608
125	FA13DRAFT_mRNA1740676	125	OG0001610
126	FA13DRAFT_mRNA1756508	126	OG0001614
127	FA13DRAFT_mRNA1806442	127	OG0001620
128	FA13DRAFT_mRNA1733012	128	OG0001621
129	FA13DRAFT_mRNA1735580	129	OG0001623
130	FA13DRAFT_mRNA1740243	130	OG0001630
131	FA13DRAFT_mRNA1750218	131	OG0001636
132	FA13DRAFT_mRNA1759341	132	OG0001638
133	FA13DRAFT_mRNA1904817	133	OG0001641
134	FA13DRAFT_mRNA791774	134	OG0001646
135	FA13DRAFT_mRNA1526963	135	OG0001650
136	FA13DRAFT_mRNA1662254	136	OG0001651
137	FA13DRAFT_mRNA1716431	137	OG0001652
138	FA13DRAFT_mRNA1741357	138	OG0001656
139	FA13DRAFT_mRNA1766558	139	OG0001669
140	FA13DRAFT_mRNA1627594	140	OG0001677
141	FA13DRAFT_mRNA1638844	141	OG0001679
142	FA13DRAFT_mRNA1790358	142	OG0001690
143	FA13DRAFT_mRNA1813015	143	OG0001692
144	FA13DRAFT_mRNA213073	144	OG0001696
145	FA13DRAFT_mRNA214554	145	OG0001703
146	FA13DRAFT_mRNA1577459	146	OG0001706
147	FA13DRAFT_mRNA1614184	147	OG0001712
148	FA13DRAFT_mRNA1617409	148	OG0001729
149	FA13DRAFT_mRNA1638301	149	OG0001732
150	FA13DRAFT_mRNA1639190	150	OG0001736
151	FA13DRAFT_mRNA1737276	151	OG0001737
152	FA13DRAFT_mRNA1738633	152	OG0001742
153	FA13DRAFT_mRNA1738646	153	OG0001746
154	FA13DRAFT_mRNA1748006	154	OG0001751
155	FA13DRAFT_mRNA1785477	155	OG0001755
156	FA13DRAFT_mRNA1785500	156	OG0001764
157	FA13DRAFT_mRNA1629567	157	OG0001769
158	FA13DRAFT_mRNA1629602	158	OG0001773
159	FA13DRAFT_mRNA1688153	159	OG0001792
160	FA13DRAFT_mRNA1746386	160	OG0001798
161	FA13DRAFT_mRNA1767466	161	OG0001803
162	FA13DRAFT_mRNA1791667	162	OG0001806
163	FA13DRAFT_mRNA1638373	163	OG0001808
164	FA13DRAFT_mRNA1735367	164	OG0001810
165	FA13DRAFT_mRNA1735368	165	OG0001812
166	FA13DRAFT_mRNA1801326	166	OG0001821
167	FA13DRAFT_mRNA1865583	167	OG0001827
168	FA13DRAFT_mRNA55262	168	OG0001828
169	FA13DRAFT_mRNA120390	169	OG0001836
170	FA13DRAFT_mRNA1645301	170	OG0001837
171	FA13DRAFT_mRNA1685001	171	OG0001841
172	FA13DRAFT_mRNA1685954	172	OG0001843
173	FA13DRAFT_mRNA1730219	173	OG0001847
174	FA13DRAFT_mRNA1743320	174	OG0001848
175	FA13DRAFT_mRNA1748727	175	OG0001864
176	FA13DRAFT_mRNA1815168	176	OG0001868
177	FA13DRAFT_mRNA1641197	177	OG0001872
178	FA13DRAFT_mRNA1690040	178	OG0001875
179	FA13DRAFT_mRNA1734818	179	OG0001879
180	FA13DRAFT_mRNA1734841	180	OG0001882
181	FA13DRAFT_mRNA1740894	181	OG0001890
182	FA13DRAFT_mRNA1740933	182	OG0001892
183	FA13DRAFT_mRNA1755596	183	OG0001904
184	FA13DRAFT_mRNA1756218	184	OG0001921
185	FA13DRAFT_mRNA1765581	185	OG0001940
186	FA13DRAFT_mRNA1776762	186	OG0001944
187	FA13DRAFT_mRNA1793276	187	OG0002019
188	FA13DRAFT_mRNA1329453	188	OG0002020
189	FA13DRAFT_mRNA1638877	189	OG0002021
190	FA13DRAFT_mRNA1710206	190	OG0002031
191	FA13DRAFT_mRNA1759168	191	OG0002038
192	FA13DRAFT_mRNA1774686	192	OG0002042
193	FA13DRAFT_mRNA921119	193	OG0002044
194	FA13DRAFT_mRNA1650705	194	OG0002046
195	FA13DRAFT_mRNA1650708	195	OG0002050
196	FA13DRAFT_mRNA1650710	196	OG0002055
197	FA13DRAFT_mRNA1766454	197	OG0002059
198	FA13DRAFT_mRNA1791034	198	OG0002066
199	FA13DRAFT_mRNA1896996	199	OG0002067
200	FA13DRAFT_mRNA1907530	200	OG0002068
201	FA13DRAFT_mRNA1268239	201	OG0002071
202	FA13DRAFT_mRNA147337	202	OG0002072
203	FA13DRAFT_mRNA1638141	203	OG0002073
204	FA13DRAFT_mRNA1693396	204	OG0002078
205	FA13DRAFT_mRNA1757767	205	OG0002083
206	FA13DRAFT_mRNA1710327	206	OG0002087
207	FA13DRAFT_mRNA1794505	207	OG0002091
208	FA13DRAFT_mRNA1794514	208	OG0002094
209	FA13DRAFT_mRNA528919	209	OG0002103
210	FA13DRAFT_mRNA1618318	210	OG0002104
211	FA13DRAFT_mRNA1629259	211	OG0002108
212	FA13DRAFT_mRNA1646948	212	OG0002109
213	FA13DRAFT_mRNA1659499	213	OG0002118
214	FA13DRAFT_mRNA1712364	214	OG0002119
215	FA13DRAFT_mRNA1719149	215	OG0002121
216	FA13DRAFT_mRNA1724791	216	OG0002122
217	FA13DRAFT_mRNA1634966	217	OG0002123
218	FA13DRAFT_mRNA1640222	218	OG0002124
219	FA13DRAFT_mRNA1640227	219	OG0002140
220	FA13DRAFT_mRNA1730096	220	OG0002143
221	FA13DRAFT_mRNA1802773	221	OG0002156
222	FA13DRAFT_mRNA1625986	222	OG0002157
223	FA13DRAFT_mRNA1654572	223	OG0002166
224	FA13DRAFT_mRNA1707769	224	OG0002167
225	FA13DRAFT_mRNA1730916	225	OG0002168
226	FA13DRAFT_mRNA1752473	226	OG0002169
227	FA13DRAFT_mRNA1753877	227	OG0002189
228	FA13DRAFT_mRNA1774725	228	OG0002190
229	FA13DRAFT_mRNA1803137	229	OG0002191
230	FA13DRAFT_mRNA1645385	230	OG0002192
231	FA13DRAFT_mRNA1728390	231	OG0002193
232	FA13DRAFT_mRNA1740710	232	OG0002194
233	FA13DRAFT_mRNA1741179	233	OG0002195
234	FA13DRAFT_mRNA54167	234	OG0002205
235	FA13DRAFT_mRNA1581851	235	OG0002209
236	FA13DRAFT_mRNA1584694	236	OG0002214
237	FA13DRAFT_mRNA1587541	237	OG0002217
238	FA13DRAFT_mRNA1631386	238	OG0002220
239	FA13DRAFT_mRNA1735242	239	OG0002231
240	FA13DRAFT_mRNA1613026	240	OG0002233
241	FA13DRAFT_mRNA1735765	241	OG0002234
242	FA13DRAFT_mRNA1739058	242	OG0002235
243	FA13DRAFT_mRNA1747161	243	OG0002236
244	FA13DRAFT_mRNA1747942	244	OG0002237
245	FA13DRAFT_mRNA1749709	245	OG0002259
246	FA13DRAFT_mRNA1755870	246	OG0002260
247	FA13DRAFT_mRNA1794115	247	OG0002261
248	FA13DRAFT_mRNA1804008	248	OG0002262
249	FA13DRAFT_mRNA1649978	249	OG0002263
250	FA13DRAFT_mRNA1681218	250	OG0002264
251	FA13DRAFT_mRNA1778002	251	OG0002265
252	FA13DRAFT_mRNA1814984	252	OG0002274
253	FA13DRAFT_mRNA1818591	253	OG0002286
254	FA13DRAFT_mRNA1630840	254	OG0002287
255	FA13DRAFT_mRNA1654234	255	OG0002298
256	FA13DRAFT_mRNA1752190	256	OG0002310
257	FA13DRAFT_mRNA1754667	257	OG0002312
258	FA13DRAFT_mRNA1786277	258	OG0002316
259	FA13DRAFT_mRNA1797374	259	OG0002318
260	FA13DRAFT_mRNA1797375	260	OG0002320
261	FA13DRAFT_mRNA1800117	261	OG0002322
262	FA13DRAFT_mRNA1800118	262	OG0002332
263	FA13DRAFT_mRNA1817153	263	OG0002339
264	FA13DRAFT_mRNA1755920	264	OG0002342
265	FA13DRAFT_mRNA1757661	265	OG0002347
266	FA13DRAFT_mRNA1645600	266	OG0002348
267	FA13DRAFT_mRNA1709918	267	OG0002349
268	FA13DRAFT_mRNA1733018	268	OG0002351
269	FA13DRAFT_mRNA1765093	269	OG0002352
270	FA13DRAFT_mRNA1852359	270	OG0002353
271	FA13DRAFT_mRNA1302274	271	OG0002356
272	FA13DRAFT_mRNA1492162	272	OG0002358
273	FA13DRAFT_mRNA1784670	273	OG0002360
274	FA13DRAFT_mRNA49417	274	OG0002361
275	FA13DRAFT_mRNA1196971	275	OG0002369
276	FA13DRAFT_mRNA1645609	276	OG0002371
277	FA13DRAFT_mRNA1754468	277	OG0002380
278	FA13DRAFT_mRNA1760936	278	OG0002388
279	FA13DRAFT_mRNA1787155	279	OG0002394
280	FA13DRAFT_mRNA1641704	280	OG0002398
281	FA13DRAFT_mRNA1691588	281	OG0002399
282	FA13DRAFT_mRNA1766607	282	OG0002403
283	FA13DRAFT_mRNA960169	283	OG0002404
284	FA13DRAFT_mRNA1706506	284	OG0002412
285	FA13DRAFT_mRNA1788518	285	OG0002415
286	FA13DRAFT_mRNA1788519	286	OG0002421
287	FA13DRAFT_mRNA1788520	287	OG0002422
288	FA13DRAFT_mRNA1788525	288	OG0002423
289	FA13DRAFT_mRNA1788526	289	OG0002426
290	FA13DRAFT_mRNA1793754	290	OG0002428
291	FA13DRAFT_mRNA1802745	291	OG0002432
292	FA13DRAFT_mRNA1802749	292	OG0002433
293	FA13DRAFT_mRNA1804549	293	OG0002442
294	FA13DRAFT_mRNA1872501	294	OG0002450
295	FA13DRAFT_mRNA1789826	295	OG0002451
296	FA13DRAFT_mRNA1796368	296	OG0002458
297	FA13DRAFT_mRNA1898284	297	OG0002459
298	FA13DRAFT_mRNA1636041	298	OG0002460
299	FA13DRAFT_mRNA1695348	299	OG0002461
300	FA13DRAFT_mRNA1817508	300	OG0002462
301	FA13DRAFT_mRNA1918076	301	OG0002464
302	FA13DRAFT_mRNA1918118	302	OG0002469
303	FA13DRAFT_mRNA1634407	303	OG0002471
304	FA13DRAFT_mRNA1643464	304	OG0002475
305	FA13DRAFT_mRNA1691507	305	OG0002477
306	FA13DRAFT_mRNA1756072	306	OG0002478
307	FA13DRAFT_mRNA1759813	307	OG0002479
308	FA13DRAFT_mRNA1629995	308	OG0002480
309	FA13DRAFT_mRNA1630194	309	OG0002481
310	FA13DRAFT_mRNA1743991	310	OG0002494
311	FA13DRAFT_mRNA1762022	311	OG0002495
312	FA13DRAFT_mRNA1794443	312	OG0002497
313	FA13DRAFT_mRNA1617461	313	OG0002502
314	FA13DRAFT_mRNA1725484	314	OG0002503
315	FA13DRAFT_mRNA1725486	315	OG0002504
316	FA13DRAFT_mRNA1741512	316	OG0002509
317	FA13DRAFT_mRNA1785744	317	OG0002510
318	FA13DRAFT_mRNA1867646	318	OG0002511
319	FA13DRAFT_mRNA1644436	319	OG0002512
320	FA13DRAFT_mRNA1753339	320	OG0002519
321	FA13DRAFT_mRNA1804313	321	OG0002520
322	FA13DRAFT_mRNA1455360	322	OG0002522
323	FA13DRAFT_mRNA1455698	323	OG0002527
324	FA13DRAFT_mRNA1455699	324	OG0002528
325	FA13DRAFT_mRNA1640255	325	OG0002530
326	FA13DRAFT_mRNA1714886	326	OG0002531
327	FA13DRAFT_mRNA1766098	327	OG0002532
328	FA13DRAFT_mRNA1780003	328	OG0002533
329	FA13DRAFT_mRNA1731754	329	OG0002534
330	FA13DRAFT_mRNA1754687	330	OG0002536
331	FA13DRAFT_mRNA1757343	331	OG0002538
332	FA13DRAFT_mRNA1843075	332	OG0002540
333	FA13DRAFT_mRNA1789806	333	OG0002541
334	FA13DRAFT_mRNA1790474	334	OG0002545
335	FA13DRAFT_mRNA1919645	335	OG0002547
336	FA13DRAFT_mRNA1172694	336	OG0002552
337	FA13DRAFT_mRNA1661808	337	OG0002553
338	FA13DRAFT_mRNA1797138	338	OG0002554
339	FA13DRAFT_mRNA1807203	339	OG0002556
340	FA13DRAFT_mRNA1812661	340	OG0002560
341	FA13DRAFT_mRNA1466716	341	OG0002561
342	FA13DRAFT_mRNA1466724	342	OG0002568
343	FA13DRAFT_mRNA1643942	343	OG0002569
344	FA13DRAFT_mRNA1715769	344	OG0002570
345	FA13DRAFT_mRNA1741688	345	OG0002573
346	FA13DRAFT_mRNA1800677	346	OG0002574
347	FA13DRAFT_mRNA1585131	347	OG0002575
348	FA13DRAFT_mRNA1590924	348	OG0002576
349	FA13DRAFT_mRNA1594310	349	OG0002578
350	FA13DRAFT_mRNA1608212	350	OG0002579
351	FA13DRAFT_mRNA1612688	351	OG0002588
352	FA13DRAFT_mRNA1650481	352	OG0002595
353	FA13DRAFT_mRNA1812031	353	OG0002598
354	FA13DRAFT_mRNA1869854	354	OG0002599
355	FA13DRAFT_mRNA1735638	355	OG0002600
356	FA13DRAFT_mRNA1801391	356	OG0002602
357	FA13DRAFT_mRNA1829950	357	OG0002603
358	FA13DRAFT_mRNA1872397	358	OG0002604
359	FA13DRAFT_mRNA837340	359	OG0002605
360	FA13DRAFT_mRNA1266105	360	OG0002614
361	FA13DRAFT_mRNA1266344	361	OG0002616
362	FA13DRAFT_mRNA1733674	362	OG0002617
363	FA13DRAFT_mRNA1792361	363	OG0002618
364	FA13DRAFT_mRNA1629897	364	OG0002619
365	FA13DRAFT_mRNA174539	365	OG0002621
366	FA13DRAFT_mRNA1800560	366	OG0002622
367	FA13DRAFT_mRNA283825	367	OG0002623
368	FA13DRAFT_mRNA284045	368	OG0002624
369	FA13DRAFT_mRNA1771719	369	OG0002625
370	FA13DRAFT_mRNA1807187	370	OG0002626
371	FA13DRAFT_mRNA1837294	371	OG0002627
372	FA13DRAFT_mRNA1277522	372	OG0002631
373	FA13DRAFT_mRNA1659854	373	OG0002640
374	FA13DRAFT_mRNA1723225	374	OG0002643
375	FA13DRAFT_mRNA1788296	375	OG0002644
376	FA13DRAFT_mRNA1666200	376	OG0002658
377	FA13DRAFT_mRNA1681693	377	OG0002660
378	FA13DRAFT_mRNA1786106	378	OG0002663
379	FA13DRAFT_mRNA1786108	379	OG0002665
380	FA13DRAFT_mRNA1403501	380	OG0002666
381	FA13DRAFT_mRNA1729694	381	OG0002675
382	FA13DRAFT_mRNA1731980	382	OG0002676
383	FA13DRAFT_mRNA292444	383	OG0002677
384	FA13DRAFT_mRNA1683916	384	OG0002682
385	FA13DRAFT_mRNA1767407	385	OG0002684
386	FA13DRAFT_mRNA1784327	386	OG0002685
387	FA13DRAFT_mRNA1865791	387	OG0002686
388	FA13DRAFT_mRNA1233716	388	OG0002691
389	FA13DRAFT_mRNA1666312	389	OG0002694
390	FA13DRAFT_mRNA1777387	390	OG0002695
391	FA13DRAFT_mRNA1793947	391	OG0002696
392	FA13DRAFT_mRNA1638237	392	OG0002697
393	FA13DRAFT_mRNA1793720	393	OG0002704
394	FA13DRAFT_mRNA872237	394	OG0002706
395	FA13DRAFT_mRNA1632374	395	OG0002707
396	FA13DRAFT_mRNA1650632	396	OG0002722
397	FA13DRAFT_mRNA1790744	397	OG0002727
398	FA13DRAFT_mRNA1790767	398	OG0002728
399	FA13DRAFT_mRNA1860126	399	OG0002730
400	FA13DRAFT_mRNA664995	400	OG0002731
401	FA13DRAFT_mRNA1509147	401	OG0002733
402	FA13DRAFT_mRNA1650134	402	OG0002734
403	FA13DRAFT_mRNA1735099	403	OG0002735
404	FA13DRAFT_mRNA1804317	404	OG0002736
405	FA13DRAFT_mRNA1725365	405	OG0002737
406	FA13DRAFT_mRNA1746633	406	OG0002741
407	FA13DRAFT_mRNA700768	407	OG0002746
408	FA13DRAFT_mRNA705704	408	OG0002756
409	FA13DRAFT_mRNA705777	409	OG0002759
410	FA13DRAFT_mRNA1661940	410	OG0002765
411	FA13DRAFT_mRNA1688936	411	OG0002769
412	FA13DRAFT_mRNA1725134	412	OG0002770
413	FA13DRAFT_mRNA1632654	413	OG0002771
414	FA13DRAFT_mRNA1769218	414	OG0002773
415	FA13DRAFT_mRNA691820	415	OG0002774
416	FA13DRAFT_mRNA1722833	416	OG0002775
417	FA13DRAFT_mRNA1723922	417	OG0002778
418	FA13DRAFT_mRNA1787392	418	OG0002779
419	FA13DRAFT_mRNA1679981	419	OG0002786
420	FA13DRAFT_mRNA1765305	420	OG0002788
421	FA13DRAFT_mRNA1766081	421	OG0002791
422	FA13DRAFT_mRNA1622591	422	OG0002794
423	FA13DRAFT_mRNA1627792	423	OG0002795
424	FA13DRAFT_mRNA1813664	424	OG0002796
425	FA13DRAFT_mRNA1734585	425	OG0002797
426	FA13DRAFT_mRNA1745658	426	OG0002798
427	FA13DRAFT_mRNA1793087	427	OG0002800
428	FA13DRAFT_mRNA592274	428	OG0002809
429	FA13DRAFT_mRNA1622516	429	OG0002813
430	FA13DRAFT_mRNA1755711	430	OG0002814
431	FA13DRAFT_mRNA1819353	431	OG0002815
432	FA13DRAFT_mRNA1733869	432	OG0002820
433	FA13DRAFT_mRNA1755227	433	OG0002823
434	FA13DRAFT_mRNA1756099	434	OG0002824
435	FA13DRAFT_mRNA1748569	435	OG0002825
436	FA13DRAFT_mRNA1751765	436	OG0002826
437	FA13DRAFT_mRNA1783441	437	OG0002828
438	FA13DRAFT_mRNA1523002	438	OG0002829
439	FA13DRAFT_mRNA1568611	439	OG0002831
440	FA13DRAFT_mRNA1572657	440	OG0002833
441	FA13DRAFT_mRNA1576976	441	OG0002840
442	FA13DRAFT_mRNA792641	442	OG0002843
443	FA13DRAFT_mRNA1793355	443	OG0002846
444	FA13DRAFT_mRNA1801012	444	OG0002847
445	FA13DRAFT_mRNA1801013	445	OG0002851
446	FA13DRAFT_mRNA1865311	446	OG0002863
447	FA13DRAFT_mRNA1580480	447	OG0002865
448	FA13DRAFT_mRNA1766786	448	OG0002866
449	FA13DRAFT_mRNA1798051	449	OG0002869
450	FA13DRAFT_mRNA1798053	450	OG0002870
451	FA13DRAFT_mRNA1725527	451	OG0002871
452	FA13DRAFT_mRNA1785782	452	OG0002879
453	FA13DRAFT_mRNA1787416	453	OG0002880
454	FA13DRAFT_mRNA1809265	454	OG0002884
455	FA13DRAFT_mRNA1626212	455	OG0002885
456	FA13DRAFT_mRNA447707	456	OG0002886
457	FA13DRAFT_mRNA992050	457	OG0002887
458	FA13DRAFT_mRNA1519919	458	OG0002890
459	FA13DRAFT_mRNA1695026	459	OG0002891
460	FA13DRAFT_mRNA1737440	460	OG0002892
461	FA13DRAFT_mRNA1740782	461	OG0002897
462	FA13DRAFT_mRNA1718693	462	OG0002901
463	FA13DRAFT_mRNA1718697	463	OG0002902
464	FA13DRAFT_mRNA1766451	464	OG0002903
465	FA13DRAFT_mRNA347585	465	OG0002931
466	FA13DRAFT_mRNA1670462	466	OG0002936
467	FA13DRAFT_mRNA1690342	467	OG0002953
468	FA13DRAFT_mRNA1695678	468	OG0002956
469	FA13DRAFT_mRNA1767465	469	OG0002959
470	FA13DRAFT_mRNA1763593	470	OG0002964
471	FA13DRAFT_mRNA1763594	471	OG0002966
472	FA13DRAFT_mRNA1768038	472	OG0002971
473	FA13DRAFT_mRNA1621956	473	OG0003475
474	FA13DRAFT_mRNA1650020	474	OG0003920
475	FA13DRAFT_mRNA1752197	475	OG0004134
476	FA13DRAFT_mRNA1626040	476	OG0004762
477	FA13DRAFT_mRNA1714000	477	OG0005165
478	FA13DRAFT_mRNA1784911	478	OG0005738
479	FA13DRAFT_mRNA1624980	479	OG0005929
480	FA13DRAFT_mRNA1629706	480	OG0005931
481	FA13DRAFT_mRNA207982	481	OG0005934
482	FA13DRAFT_mRNA1690721	482	OG0005935
483	FA13DRAFT_mRNA1735669	483	OG0005937
484	FA13DRAFT_mRNA1744762	484	OG0005940
485	FA13DRAFT_mRNA1744773	485	OG0005942
486	FA13DRAFT_mRNA1785268	486	OG0005943
487	FA13DRAFT_mRNA425064	487	OG0005954
488	FA13DRAFT_mRNA425066	488	OG0005960
489	FA13DRAFT_mRNA1738056	489	OG0005961
490	FA13DRAFT_mRNA1767017	490	OG0005962
491	FA13DRAFT_mRNA1778284	491	OG0005975
492	FA13DRAFT_mRNA1723121	492	OG0005977
493	FA13DRAFT_mRNA1759340	493	OG0005981
494	FA13DRAFT_mRNA1916723	494	OG0005985
495	FA13DRAFT_mRNA1629512	495	OG0005994
496	FA13DRAFT_mRNA1767138	496	OG0005997
497	FA13DRAFT_mRNA1814036	497	OG0005998
498	FA13DRAFT_mRNA1814038	498	OG0005999
499	FA13DRAFT_mRNA1814040	499	OG0006000
500	FA13DRAFT_mRNA1616510	500	OG0006001
501	FA13DRAFT_mRNA1616547	501	OG0006005
502	FA13DRAFT_mRNA1785992	502	OG0006010
503	FA13DRAFT_mRNA728809	503	OG0006012
504	FA13DRAFT_mRNA1740493	504	OG0006014
505	FA13DRAFT_mRNA1742739	505	OG0006016
506	FA13DRAFT_mRNA1786075	506	OG0006019
507	FA13DRAFT_mRNA1736910	507	OG0006022
508	FA13DRAFT_mRNA1744928	508	OG0006025
509	FA13DRAFT_mRNA1802772	509	OG0006031
510	FA13DRAFT_mRNA976913	510	OG0006034
511	FA13DRAFT_mRNA1443464	511	OG0006037
512	FA13DRAFT_mRNA1728960	512	OG0006043
513	FA13DRAFT_mRNA1797316	513	OG0006045
514	FA13DRAFT_mRNA1812080	514	OG0006048
515	FA13DRAFT_mRNA1729816	515	OG0006049
516	FA13DRAFT_mRNA1739124	516	OG0006055
517	FA13DRAFT_mRNA1828989	517	OG0006056
518	FA13DRAFT_mRNA1580256	518	OG0006060
519	FA13DRAFT_mRNA1753449	519	OG0006068
520	FA13DRAFT_mRNA956071	520	OG0006071
521	FA13DRAFT_mRNA1634529	521	OG0006073
522	FA13DRAFT_mRNA1667133	522	OG0006109
523	FA13DRAFT_mRNA1602234	523	OG0007218
524	FA13DRAFT_mRNA1622138	524	OG0007413
525	FA13DRAFT_mRNA1650493	525	OG0007472
526	FA13DRAFT_mRNA1681775	526	OG0007736
527	FA13DRAFT_mRNA1110710	527	OG0008023
528	FA13DRAFT_mRNA1725607	528	OG0008108
529	FA13DRAFT_mRNA1794671	529	OG0008155
530	FA13DRAFT_mRNA252622	530	OG0009302
531	FA13DRAFT_mRNA946689	531	OG0009360
532	FA13DRAFT_mRNA1597235	532	OG0009493
533	FA13DRAFT_mRNA1715762
534	FA13DRAFT_mRNA1804441
535	FA13DRAFT_mRNA1641987
536	FA13DRAFT_mRNA1769908
537	FA13DRAFT_mRNA1806877
538	FA13DRAFT_mRNA1807607
539	FA13DRAFT_mRNA1713602
540	FA13DRAFT_mRNA1777161
541	FA13DRAFT_mRNA1817182
542	FA13DRAFT_mRNA1642746
543	FA13DRAFT_mRNA1758147
544	FA13DRAFT_mRNA1803906
545	FA13DRAFT_mRNA1408039
546	FA13DRAFT_mRNA1408126
547	FA13DRAFT_mRNA1752560
548	FA13DRAFT_mRNA1753756
549	FA13DRAFT_mRNA1757960
550	FA13DRAFT_mRNA1759284
551	FA13DRAFT_mRNA1733578
552	FA13DRAFT_mRNA1740702
553	FA13DRAFT_mRNA1744552
554	FA13DRAFT_mRNA1744672
555	FA13DRAFT_mRNA1585683
556	FA13DRAFT_mRNA1781057
557	FA13DRAFT_mRNA1812540
558	FA13DRAFT_mRNA1819686
559	FA13DRAFT_mRNA1799841
560	FA13DRAFT_mRNA371081
561	FA13DRAFT_mRNA658063
562	FA13DRAFT_mRNA1647421
563	FA13DRAFT_mRNA1760154
564	FA13DRAFT_mRNA1786395
565	FA13DRAFT_mRNA1653952
566	FA13DRAFT_mRNA1759736
567	FA13DRAFT_mRNA1797076
568	FA13DRAFT_mRNA1666463
569	FA13DRAFT_mRNA1821149
570	FA13DRAFT_mRNA1739530
571	FA13DRAFT_mRNA1798390
572	FA13DRAFT_mRNA1633510
573	FA13DRAFT_mRNA1655832
574	FA13DRAFT_mRNA1687049
575	FA13DRAFT_mRNA1611342
576	FA13DRAFT_mRNA1807608
577	FA13DRAFT_mRNA1891583
578	FA13DRAFT_mRNA1008653
579	FA13DRAFT_mRNA1394948
580	FA13DRAFT_mRNA1394966
581	FA13DRAFT_mRNA1395002
582	FA13DRAFT_mRNA1789229
583	FA13DRAFT_mRNA825154
584	FA13DRAFT_mRNA825172
585	FA13DRAFT_mRNA1727664
586	FA13DRAFT_mRNA1787613
587	FA13DRAFT_mRNA1810755
588	FA13DRAFT_mRNA1599636
589	FA13DRAFT_mRNA1736263
590	FA13DRAFT_mRNA1744697
591	FA13DRAFT_mRNA1791451
592	FA13DRAFT_mRNA1744564
593	FA13DRAFT_mRNA991623
594	FA13DRAFT_mRNA1864456
595	FA13DRAFT_mRNA77126
596	FA13DRAFT_mRNA1741864
597	FA13DRAFT_mRNA1746224
598	FA13DRAFT_mRNA1729485
599	FA13DRAFT_mRNA1735910
600	FA13DRAFT_mRNA1747773
601	FA13DRAFT_mRNA1788821
602	FA13DRAFT_mRNA1788822
603	FA13DRAFT_mRNA1815453
604	FA13DRAFT_mRNA1711296
605	FA13DRAFT_mRNA1768538
606	FA13DRAFT_mRNA1916382
607	FA13DRAFT_mRNA1683393
608	FA13DRAFT_mRNA1752362
609	FA13DRAFT_mRNA1807224
610	FA13DRAFT_mRNA1806973
611	FA13DRAFT_mRNA1810943
612	FA13DRAFT_mRNA1665375
613	FA13DRAFT_mRNA1739204
614	FA13DRAFT_mRNA1773415
615	FA13DRAFT_mRNA1805958
616	FA13DRAFT_mRNA1730917
617	FA13DRAFT_mRNA188296
618	FA13DRAFT_mRNA1737568
619	FA13DRAFT_mRNA1748577
620	FA13DRAFT_mRNA1750569
621	FA13DRAFT_mRNA471586
622	FA13DRAFT_mRNA983614
623	FA13DRAFT_mRNA1711985
624	FA13DRAFT_mRNA1815947
625	FA13DRAFT_mRNA1728406
626	FA13DRAFT_mRNA1750745
627	FA13DRAFT_mRNA1750977
628	FA13DRAFT_mRNA1715884
629	FA13DRAFT_mRNA1728536
630	FA13DRAFT_mRNA1806652
631	FA13DRAFT_mRNA1616743
632	FA13DRAFT_mRNA1731178
633	FA13DRAFT_mRNA1734395
634	FA13DRAFT_mRNA1741582
635	FA13DRAFT_mRNA1844843
636	FA13DRAFT_mRNA1738643
637	FA13DRAFT_mRNA1748003
638	FA13DRAFT_mRNA1622317
639	FA13DRAFT_mRNA1824095
640	FA13DRAFT_mRNA1889679
641	FA13DRAFT_mRNA246710
642	FA13DRAFT_mRNA384354
643	FA13DRAFT_mRNA1687065
644	FA13DRAFT_mRNA1808487
645	FA13DRAFT_mRNA1513894
646	FA13DRAFT_mRNA1646742
647	FA13DRAFT_mRNA1723953
648	FA13DRAFT_mRNA1649824
649	FA13DRAFT_mRNA1733725
650	FA13DRAFT_mRNA1830859
651	FA13DRAFT_mRNA1754904
652	FA13DRAFT_mRNA1758983
653	FA13DRAFT_mRNA1779709
654	FA13DRAFT_mRNA1665909
655	FA13DRAFT_mRNA1694314
656	FA13DRAFT_mRNA1794836
657	FA13DRAFT_mRNA1794910
658	FA13DRAFT_mRNA1739584
659	FA13DRAFT_mRNA1767814
660	FA13DRAFT_mRNA1781109
661	FA13DRAFT_mRNA1787923
662	FA13DRAFT_mRNA1663297
663	FA13DRAFT_mRNA1744632
664	FA13DRAFT_mRNA1759297
665	FA13DRAFT_mRNA1726966
666	FA13DRAFT_mRNA1786988
667	FA13DRAFT_mRNA1786989
668	FA13DRAFT_mRNA1784753
669	FA13DRAFT_mRNA1807838
670	FA13DRAFT_mRNA1825138
671	FA13DRAFT_mRNA1799842
672	FA13DRAFT_mRNA1802223
673	FA13DRAFT_mRNA1658236
674	FA13DRAFT_mRNA1724779
675	FA13DRAFT_mRNA1762033
676	FA13DRAFT_mRNA1841437
677	FA13DRAFT_mRNA1643510
678	FA13DRAFT_mRNA169543
679	FA13DRAFT_mRNA1733257
680	FA13DRAFT_mRNA1777505
681	FA13DRAFT_mRNA1796669
682	FA13DRAFT_mRNA1751892
683	FA13DRAFT_mRNA1760240
684	FA13DRAFT_mRNA1739993
685	FA13DRAFT_mRNA1750019
686	FA13DRAFT_mRNA1674771
687	FA13DRAFT_mRNA1735307
688	FA13DRAFT_mRNA1864541
689	FA13DRAFT_mRNA1628925
690	FA13DRAFT_mRNA1641562
691	FA13DRAFT_mRNA1732388
692	FA13DRAFT_mRNA1747035
693	FA13DRAFT_mRNA1791349
694	FA13DRAFT_mRNA1728723
695	FA13DRAFT_mRNA1748148
696	FA13DRAFT_mRNA1627172
697	FA13DRAFT_mRNA1747335
698	FA13DRAFT_mRNA1785394
699	FA13DRAFT_mRNA1692416
700	FA13DRAFT_mRNA1804494
701	FA13DRAFT_mRNA1393076
702	FA13DRAFT_mRNA1694751
703	FA13DRAFT_mRNA1729621
704	FA13DRAFT_mRNA1744171
705	FA13DRAFT_mRNA1745629
706	FA13DRAFT_mRNA1590870
707	FA13DRAFT_mRNA640418
708	FA13DRAFT_mRNA974199
709	FA13DRAFT_mRNA1726192
710	FA13DRAFT_mRNA1807176
711	FA13DRAFT_mRNA1814606
712	FA13DRAFT_mRNA1678842
713	FA13DRAFT_mRNA1688980
714	FA13DRAFT_mRNA1752083
715	FA13DRAFT_mRNA1766590
716	FA13DRAFT_mRNA1767115
717	FA13DRAFT_mRNA618769
718	FA13DRAFT_mRNA1734393
719	FA13DRAFT_mRNA1741588
720	FA13DRAFT_mRNA1744158
721	FA13DRAFT_mRNA1580611
722	FA13DRAFT_mRNA1780777
723	FA13DRAFT_mRNA1781278
724	FA13DRAFT_mRNA1756315
725	FA13DRAFT_mRNA1756533
726	FA13DRAFT_mRNA1858061
727	FA13DRAFT_mRNA1790938
728	FA13DRAFT_mRNA1800569
729	FA13DRAFT_mRNA1632166
730	FA13DRAFT_mRNA1632479
731	FA13DRAFT_mRNA1732253
732	FA13DRAFT_mRNA1749805
733	FA13DRAFT_mRNA1791710
734	FA13DRAFT_mRNA164644
735	FA13DRAFT_mRNA1794740
736	FA13DRAFT_mRNA1689407
737	FA13DRAFT_mRNA1762080
738	FA13DRAFT_mRNA1841240
739	FA13DRAFT_mRNA1389558
740	FA13DRAFT_mRNA1728699
741	FA13DRAFT_mRNA1705962
742	FA13DRAFT_mRNA859478
743	FA13DRAFT_mRNA1669596
744	FA13DRAFT_mRNA1670419
745	FA13DRAFT_mRNA1600552
746	FA13DRAFT_mRNA1723034
747	FA13DRAFT_mRNA294835
748	FA13DRAFT_mRNA1724325
749	FA13DRAFT_mRNA1743388
750	FA13DRAFT_mRNA1667395
751	FA13DRAFT_mRNA1766273
752	FA13DRAFT_mRNA1628605
753	FA13DRAFT_mRNA1738808
754	FA13DRAFT_mRNA286662
755	FA13DRAFT_mRNA1509373
756	FA13DRAFT_mRNA1740969
757	FA13DRAFT_mRNA1804322
758	FA13DRAFT_mRNA1791703
759	FA13DRAFT_mRNA1803276
760	FA13DRAFT_mRNA1821652
761	FA13DRAFT_mRNA1822212
762	FA13DRAFT_mRNA1762585
763	FA13DRAFT_mRNA1767849
764	FA13DRAFT_mRNA1771986
765	FA13DRAFT_mRNA1807734
766	FA13DRAFT_mRNA1728400
767	FA13DRAFT_mRNA1750739
768	FA13DRAFT_mRNA1733691
769	FA13DRAFT_mRNA756539
770	FA13DRAFT_mRNA1647123
771	FA13DRAFT_mRNA991716
772	FA13DRAFT_mRNA1626343
773	FA13DRAFT_mRNA1802601
774	FA13DRAFT_mRNA1637135
775	FA13DRAFT_mRNA1714055
776	FA13DRAFT_mRNA1626178
777	FA13DRAFT_mRNA1805951
778	FA13DRAFT_mRNA1594415
779	FA13DRAFT_mRNA1733457
780	FA13DRAFT_mRNA1739290
781	FA13DRAFT_mRNA335723
782	FA13DRAFT_mRNA1692437
783	FA13DRAFT_mRNA1698251
784	FA13DRAFT_mRNA1726799
785	FA13DRAFT_mRNA1733585
786	FA13DRAFT_mRNA1726796
787	FA13DRAFT_mRNA1733582
788	FA13DRAFT_mRNA1726797
789	FA13DRAFT_mRNA1733583
790	FA13DRAFT_mRNA1652685
791	FA13DRAFT_mRNA1735257
792	FA13DRAFT_mRNA1782917
793	FA13DRAFT_mRNA1632588
794	FA13DRAFT_mRNA1652679
795	FA13DRAFT_mRNA1636310
796	FA13DRAFT_mRNA1647545
797	FA13DRAFT_mRNA1735597
798	FA13DRAFT_mRNA1746442
799	FA13DRAFT_mRNA1322407
800	FA13DRAFT_mRNA1686674
801	FA13DRAFT_mRNA1681738
802	FA13DRAFT_mRNA1747835
803	FA13DRAFT_mRNA1690461
804	FA13DRAFT_mRNA1695768
805	FA13DRAFT_mRNA1798141
806	FA13DRAFT_mRNA1818485
807	FA13DRAFT_mRNA1734783
808	FA13DRAFT_mRNA1820541
809	FA13DRAFT_mRNA1690006
810	FA13DRAFT_mRNA1755582
811	FA13DRAFT_mRNA1089244
812	FA13DRAFT_mRNA1636927
813	FA13DRAFT_mRNA1806999
814	FA13DRAFT_mRNA1810578
815	FA13DRAFT_mRNA1788823
816	FA13DRAFT_mRNA1815452
817	FA13DRAFT_mRNA1126484
818	FA13DRAFT_mRNA1775726
819	FA13DRAFT_mRNA1669500
820	FA13DRAFT_mRNA1733395
821	FA13DRAFT_mRNA1712524
822	FA13DRAFT_mRNA1797431
823	FA13DRAFT_mRNA1658491
824	FA13DRAFT_mRNA1668451
825	FA13DRAFT_mRNA1622987
826	FA13DRAFT_mRNA1756498
827	FA13DRAFT_mRNA1794708
828	FA13DRAFT_mRNA1795961
829	FA13DRAFT_mRNA1725738
830	FA13DRAFT_mRNA1742280
831	FA13DRAFT_mRNA1722737
832	FA13DRAFT_mRNA1890178
833	FA13DRAFT_mRNA1587221
834	FA13DRAFT_mRNA1795633
835	FA13DRAFT_mRNA1807684
836	FA13DRAFT_mRNA1760138
837	FA13DRAFT_mRNA1762423
838	FA13DRAFT_mRNA1620468
839	FA13DRAFT_mRNA1727929
840	FA13DRAFT_mRNA357090
841	FA13DRAFT_mRNA357230
842	FA13DRAFT_mRNA1752598
843	FA13DRAFT_mRNA1754758
844	FA13DRAFT_mRNA1737571
845	FA13DRAFT_mRNA984507
846	FA13DRAFT_mRNA1785620
847	FA13DRAFT_mRNA984070
848	FA13DRAFT_mRNA1761345
849	FA13DRAFT_mRNA1768507
850	FA13DRAFT_mRNA1725363
851	FA13DRAFT_mRNA1748573
852	FA13DRAFT_mRNA1656736
853	FA13DRAFT_mRNA1677650
854	FA13DRAFT_mRNA1725361
855	FA13DRAFT_mRNA1748571
856	FA13DRAFT_mRNA1620365
857	FA13DRAFT_mRNA1652709
858	FA13DRAFT_mRNA1737328
859	FA13DRAFT_mRNA1738099
860	FA13DRAFT_mRNA1088137
861	FA13DRAFT_mRNA1636967
862	FA13DRAFT_mRNA1772066
863	FA13DRAFT_mRNA1783364
864	FA13DRAFT_mRNA1374779
865	FA13DRAFT_mRNA1723595
866	FA13DRAFT_mRNA1260904
867	FA13DRAFT_mRNA1738690
868	FA13DRAFT_mRNA1734397
869	FA13DRAFT_mRNA1757470
870	FA13DRAFT_mRNA1611941
871	FA13DRAFT_mRNA1756993
872	FA13DRAFT_mRNA1889684
873	FA13DRAFT_mRNA892211
874	FA13DRAFT_mRNA1744769
875	FA13DRAFT_mRNA1872454
876	FA13DRAFT_mRNA1633177
877	FA13DRAFT_mRNA1647428
878	FA13DRAFT_mRNA1757457
879	FA13DRAFT_mRNA1782956
880	FA13DRAFT_mRNA1732019
881	FA13DRAFT_mRNA1739776
882	FA13DRAFT_mRNA1639509
883	FA13DRAFT_mRNA1791073
884	FA13DRAFT_mRNA1628588
885	FA13DRAFT_mRNA1739765
886	FA13DRAFT_mRNA1732039
887	FA13DRAFT_mRNA1739755
888	FA13DRAFT_mRNA1628449
889	FA13DRAFT_mRNA1797802
890	FA13DRAFT_mRNA1766153
891	FA13DRAFT_mRNA1841959
892	FA13DRAFT_mRNA1794833
893	FA13DRAFT_mRNA1794913
894	FA13DRAFT_mRNA1648353
895	FA13DRAFT_mRNA1798456
896	FA13DRAFT_mRNA1755860
897	FA13DRAFT_mRNA1758812
898	FA13DRAFT_mRNA1428530
899	FA13DRAFT_mRNA1728784
900	FA13DRAFT_mRNA17954
901	FA13DRAFT_mRNA809738
902	FA13DRAFT_mRNA1723978
903	FA13DRAFT_mRNA24404
904	FA13DRAFT_mRNA1720602
905	FA13DRAFT_mRNA1751088
906	FA13DRAFT_mRNA1718866
907	FA13DRAFT_mRNA1737845
908	FA13DRAFT_mRNA1757169
909	FA13DRAFT_mRNA561873
910	FA13DRAFT_mRNA1738672
911	FA13DRAFT_mRNA1750441
912	FA13DRAFT_mRNA1796727
913	FA13DRAFT_mRNA1807517
914	FA13DRAFT_mRNA1725533
915	FA13DRAFT_mRNA711348
916	FA13DRAFT_mRNA1782691
917	FA13DRAFT_mRNA1816891
918	FA13DRAFT_mRNA1751616
919	FA13DRAFT_mRNA1813623
920	FA13DRAFT_mRNA1791065
921	FA13DRAFT_mRNA1797815
922	FA13DRAFT_mRNA1694207
923	FA13DRAFT_mRNA1764022
924	FA13DRAFT_mRNA1718846
925	FA13DRAFT_mRNA331554
926	FA13DRAFT_mRNA1626390
927	FA13DRAFT_mRNA1758274
928	FA13DRAFT_mRNA490048
929	FA13DRAFT_mRNA83491
930	FA13DRAFT_mRNA1626158
931	FA13DRAFT_mRNA1719120
932	FA13DRAFT_mRNA1802032
933	FA13DRAFT_mRNA1834642
934	FA13DRAFT_mRNA1797543
935	FA13DRAFT_mRNA1803744
936	FA13DRAFT_mRNA1396601
937	FA13DRAFT_mRNA699407
938	FA13DRAFT_mRNA1691897
939	FA13DRAFT_mRNA346419
940	FA13DRAFT_mRNA1728105
941	FA13DRAFT_mRNA1745280
942	FA13DRAFT_mRNA1728222
943	FA13DRAFT_mRNA1753670
944	FA13DRAFT_mRNA1695018
945	FA13DRAFT_mRNA1855402
946	FA13DRAFT_mRNA1299740
947	FA13DRAFT_mRNA207714
948	FA13DRAFT_mRNA1669770
949	FA13DRAFT_mRNA1672039
950	FA13DRAFT_mRNA1732001
951	FA13DRAFT_mRNA1739793
952	FA13DRAFT_mRNA1206175
953	FA13DRAFT_mRNA1727473
954	FA13DRAFT_mRNA1766640
955	FA13DRAFT_mRNA1802218
956	FA13DRAFT_mRNA1663043
957	FA13DRAFT_mRNA1818292
958	FA13DRAFT_mRNA1732354
959	FA13DRAFT_mRNA1744440
960	FA13DRAFT_mRNA1073465
961	FA13DRAFT_mRNA1646315
962	FA13DRAFT_mRNA1623883
963	FA13DRAFT_mRNA1901411
964	FA13DRAFT_mRNA1687899
965	FA13DRAFT_mRNA1810512
966	FA13DRAFT_mRNA1687901
967	FA13DRAFT_mRNA1762113
968	FA13DRAFT_mRNA670847
969	FA13DRAFT_mRNA671146
970	FA13DRAFT_mRNA1619288
971	FA13DRAFT_mRNA1750858
972	FA13DRAFT_mRNA1760853
973	FA13DRAFT_mRNA246997
974	FA13DRAFT_mRNA1662659
975	FA13DRAFT_mRNA1808477
976	FA13DRAFT_mRNA1750107
977	FA13DRAFT_mRNA1808734
978	FA13DRAFT_mRNA1692876
979	FA13DRAFT_mRNA1784031
980	FA13DRAFT_mRNA1777318
981	FA13DRAFT_mRNA1889921
982	FA13DRAFT_mRNA1655653
983	FA13DRAFT_mRNA1697133
984	FA13DRAFT_mRNA1724338
985	FA13DRAFT_mRNA1743375
986	FA13DRAFT_mRNA1724339
987	FA13DRAFT_mRNA1743374
988	FA13DRAFT_mRNA1618859
989	FA13DRAFT_mRNA1645428
990	FA13DRAFT_mRNA1734523
991	FA13DRAFT_mRNA1736176
992	FA13DRAFT_mRNA1626156
993	FA13DRAFT_mRNA1633612
994	FA13DRAFT_mRNA116224
995	FA13DRAFT_mRNA1758012
996	FA13DRAFT_mRNA1634551
997	FA13DRAFT_mRNA1639000
998	FA13DRAFT_mRNA116452
999	FA13DRAFT_mRNA1646010
1000	FA13DRAFT_mRNA1524762
1001	FA13DRAFT_mRNA757058
1002	FA13DRAFT_mRNA1793637
1003	FA13DRAFT_mRNA1799276
1004	FA13DRAFT_mRNA1642004
1005	FA13DRAFT_mRNA757112
1006	FA13DRAFT_mRNA1727885
1007	FA13DRAFT_mRNA1730675
1008	FA13DRAFT_mRNA1691637
1009	FA13DRAFT_mRNA1768724
1010	FA13DRAFT_mRNA1651400
1011	FA13DRAFT_mRNA1750951
1012	FA13DRAFT_mRNA1750952
1013	FA13DRAFT_mRNA1805187
1014	FA13DRAFT_mRNA1649750
1015	FA13DRAFT_mRNA1784329
1016	FA13DRAFT_mRNA1793999
1017	FA13DRAFT_mRNA567305
1018	FA13DRAFT_mRNA1741002
1019	FA13DRAFT_mRNA1811438
1020	FA13DRAFT_mRNA1725006
1021	FA13DRAFT_mRNA1751534
1022	FA13DRAFT_mRNA1758590
1023	FA13DRAFT_mRNA1870205
1024	FA13DRAFT_mRNA1670427
1025	FA13DRAFT_mRNA204281
1026	FA13DRAFT_mRNA1672249
1027	FA13DRAFT_mRNA1740484
1028	FA13DRAFT_mRNA1733400
1029	FA13DRAFT_mRNA1739394
1030	FA13DRAFT_mRNA1767979
1031	FA13DRAFT_mRNA965
1032	FA13DRAFT_mRNA1401348
1033	FA13DRAFT_mRNA1773993
1034	FA13DRAFT_mRNA1740960
1035	FA13DRAFT_mRNA814917
1036	FA13DRAFT_mRNA1734545
1037	FA13DRAFT_mRNA1739214
1038	FA13DRAFT_mRNA1694287
1039	FA13DRAFT_mRNA1782694
1040	FA13DRAFT_mRNA1672251
1041	FA13DRAFT_mRNA1757153
1042	FA13DRAFT_mRNA1574884
1043	FA13DRAFT_mRNA1604711
1044	FA13DRAFT_mRNA1668478
1045	FA13DRAFT_mRNA1820574
1046	FA13DRAFT_mRNA1746603
1047	FA13DRAFT_mRNA1756933
1048	FA13DRAFT_mRNA1735386
1049	FA13DRAFT_mRNA1750135
1050	FA13DRAFT_mRNA1777545
1051	FA13DRAFT_mRNA1782602
1052	FA13DRAFT_mRNA1717970
1053	FA13DRAFT_mRNA1733352
1054	FA13DRAFT_mRNA1737175
1055	FA13DRAFT_mRNA1737578
1056	FA13DRAFT_mRNA1734242
1057	FA13DRAFT_mRNA1792810
1058	FA13DRAFT_mRNA601431
1059	FA13DRAFT_mRNA1806930
1060	FA13DRAFT_mRNA207128
1061	FA13DRAFT_mRNA71555
1062	FA13DRAFT_mRNA71556
1063	FA13DRAFT_mRNA1134736
1064	FA13DRAFT_mRNA1785876
1065	FA13DRAFT_mRNA1716139
1066	FA13DRAFT_mRNA313325
1067	FA13DRAFT_mRNA1732210
1068	FA13DRAFT_mRNA1741123
1069	FA13DRAFT_mRNA1734361
1070	FA13DRAFT_mRNA1805651
1071	FA13DRAFT_mRNA1399158
1072	FA13DRAFT_mRNA172054
1073	FA13DRAFT_mRNA1624800
1074	FA13DRAFT_mRNA1851966
1075	FA13DRAFT_mRNA1784512
1076	FA13DRAFT_mRNA33517
1077	FA13DRAFT_mRNA1694010
1078	FA13DRAFT_mRNA1816707
1079	FA13DRAFT_mRNA1667591
1080	FA13DRAFT_mRNA1818162
1081	FA13DRAFT_mRNA1755644
1082	FA13DRAFT_mRNA672885
1083	FA13DRAFT_mRNA1759166
1084	FA13DRAFT_mRNA1761846
1085	FA13DRAFT_mRNA1682447
1086	FA13DRAFT_mRNA1822870
1087	FA13DRAFT_mRNA1726685
1088	FA13DRAFT_mRNA1747410
1089	FA13DRAFT_mRNA1736551
1090	FA13DRAFT_mRNA1736707
1091	FA13DRAFT_mRNA1794825
1092	FA13DRAFT_mRNA1794943
1093	FA13DRAFT_mRNA1778853
1094	FA13DRAFT_mRNA1843202
1095	FA13DRAFT_mRNA1745325
1096	FA13DRAFT_mRNA839663
1097	FA13DRAFT_mRNA1734268
1098	FA13DRAFT_mRNA1744655
1099	FA13DRAFT_mRNA1734272
1100	FA13DRAFT_mRNA1744650
1101	FA13DRAFT_mRNA1631616
1102	FA13DRAFT_mRNA1673836
1103	FA13DRAFT_mRNA1634960
1104	FA13DRAFT_mRNA1802771
1105	FA13DRAFT_mRNA1736916
1106	FA13DRAFT_mRNA1744935
1107	FA13DRAFT_mRNA1756153
1108	FA13DRAFT_mRNA1758330
1109	FA13DRAFT_mRNA1736927
1110	FA13DRAFT_mRNA1744947
1111	FA13DRAFT_mRNA1772182
1112	FA13DRAFT_mRNA940695
1113	FA13DRAFT_mRNA1787943
1114	FA13DRAFT_mRNA1803049
1115	FA13DRAFT_mRNA1746450
1116	FA13DRAFT_mRNA1769451
1117	FA13DRAFT_mRNA1699650
1118	FA13DRAFT_mRNA1760554
1119	FA13DRAFT_mRNA1804002
1120	FA13DRAFT_mRNA8030
1121	FA13DRAFT_mRNA1766534
1122	FA13DRAFT_mRNA1768893
1123	FA13DRAFT_mRNA1669430
1124	FA13DRAFT_mRNA1694220
1125	FA13DRAFT_mRNA1755845
1126	FA13DRAFT_mRNA1639236
1127	FA13DRAFT_mRNA1640431
1128	FA13DRAFT_mRNA1640484
1129	FA13DRAFT_mRNA1756919
1130	FA13DRAFT_mRNA1606308
1131	FA13DRAFT_mRNA352176
1132	FA13DRAFT_mRNA1674666
1133	FA13DRAFT_mRNA1763236
1134	FA13DRAFT_mRNA591165
1135	FA13DRAFT_mRNA69120
1136	FA13DRAFT_mRNA1654823
1137	FA13DRAFT_mRNA1752270
1138	FA13DRAFT_mRNA1569844
1139	FA13DRAFT_mRNA1745813
1140	FA13DRAFT_mRNA1731107
1141	FA13DRAFT_mRNA1749696
1142	FA13DRAFT_mRNA246056
1143	FA13DRAFT_mRNA383661
1144	FA13DRAFT_mRNA1633391
1145	FA13DRAFT_mRNA1747165
1146	FA13DRAFT_mRNA1660367
1147	FA13DRAFT_mRNA1756625
1148	FA13DRAFT_mRNA1794569
1149	FA13DRAFT_mRNA1797750
1150	FA13DRAFT_mRNA1733918
1151	FA13DRAFT_mRNA1750869
1152	FA13DRAFT_mRNA1733920
1153	FA13DRAFT_mRNA1750867
1154	FA13DRAFT_mRNA1633244
1155	FA13DRAFT_mRNA1633670
1156	FA13DRAFT_mRNA1734374
1157	FA13DRAFT_mRNA1741601
1158	FA13DRAFT_mRNA1619379
1159	FA13DRAFT_mRNA1757904
1160	FA13DRAFT_mRNA1628113
1161	FA13DRAFT_mRNA1767514
1162	FA13DRAFT_mRNA1719783
1163	FA13DRAFT_mRNA1754514
1164	FA13DRAFT_mRNA1648513
1165	FA13DRAFT_mRNA1754504
1166	FA13DRAFT_mRNA1745601
1167	FA13DRAFT_mRNA254349
1168	FA13DRAFT_mRNA1635946
1169	FA13DRAFT_mRNA1756531
1170	FA13DRAFT_mRNA1858075
1171	FA13DRAFT_mRNA1628225
1172	FA13DRAFT_mRNA1751269
1173	FA13DRAFT_mRNA1627982
1174	FA13DRAFT_mRNA1760864
1175	FA13DRAFT_mRNA1687061
1176	FA13DRAFT_mRNA1724495
1177	FA13DRAFT_mRNA1751266
1178	FA13DRAFT_mRNA246079
1179	FA13DRAFT_mRNA1739424
1180	FA13DRAFT_mRNA1776432
1181	FA13DRAFT_mRNA1734864
1182	FA13DRAFT_mRNA1734865
1183	FA13DRAFT_mRNA1740992
1184	FA13DRAFT_mRNA1740993
1185	FA13DRAFT_mRNA1640408
1186	FA13DRAFT_mRNA1816580
1187	FA13DRAFT_mRNA1182296
1188	FA13DRAFT_mRNA1788652
1189	FA13DRAFT_mRNA1793072
1190	FA13DRAFT_mRNA1807440
1191	FA13DRAFT_mRNA1420653
1192	FA13DRAFT_mRNA1670196
1193	FA13DRAFT_mRNA1740148
1194	FA13DRAFT_mRNA1740150
1195	FA13DRAFT_mRNA1595005
1196	FA13DRAFT_mRNA1753474
1197	FA13DRAFT_mRNA1444332
1198	FA13DRAFT_mRNA1654879
1199	FA13DRAFT_mRNA1684731
1200	FA13DRAFT_mRNA1760456
1201	FA13DRAFT_mRNA1595579
1202	FA13DRAFT_mRNA1772313
1203	FA13DRAFT_mRNA1807338
1204	FA13DRAFT_mRNA1811652
1205	FA13DRAFT_mRNA1758285
1206	FA13DRAFT_mRNA1797277
1207	FA13DRAFT_mRNA1740618
1208	FA13DRAFT_mRNA1740620
1209	FA13DRAFT_mRNA1751165
1210	FA13DRAFT_mRNA47766
1211	FA13DRAFT_mRNA1724253
1212	FA13DRAFT_mRNA1750644
1213	FA13DRAFT_mRNA1636821
1214	FA13DRAFT_mRNA1759943
1215	FA13DRAFT_mRNA1729177
1216	FA13DRAFT_mRNA1825062
1217	FA13DRAFT_mRNA1750751
1218	FA13DRAFT_mRNA1918810
1219	FA13DRAFT_mRNA1653000
1220	FA13DRAFT_mRNA1679316
1221	FA13DRAFT_mRNA1049544
1222	FA13DRAFT_mRNA11832
1223	FA13DRAFT_mRNA1518881
1224	FA13DRAFT_mRNA1628923
1225	FA13DRAFT_mRNA1624855
1226	FA13DRAFT_mRNA1715308
1227	FA13DRAFT_mRNA1760462
1228	FA13DRAFT_mRNA1789463
1229	FA13DRAFT_mRNA1723468
1230	FA13DRAFT_mRNA1729862
1231	FA13DRAFT_mRNA1799690
1232	FA13DRAFT_mRNA406770
1233	FA13DRAFT_mRNA1724697
1234	FA13DRAFT_mRNA1785055
1235	FA13DRAFT_mRNA751234
1236	FA13DRAFT_mRNA751295
1237	FA13DRAFT_mRNA1748141
1238	FA13DRAFT_mRNA1748787
1239	FA13DRAFT_mRNA1748140
1240	FA13DRAFT_mRNA1748786
1241	FA13DRAFT_mRNA1816962
1242	FA13DRAFT_mRNA262267
1243	FA13DRAFT_mRNA1753902
1244	FA13DRAFT_mRNA200118
1245	FA13DRAFT_mRNA1717451
1246	FA13DRAFT_mRNA1789524
1247	FA13DRAFT_mRNA1644107
1248	FA13DRAFT_mRNA1789534
1249	FA13DRAFT_mRNA1631250
1250	FA13DRAFT_mRNA1762070
1251	FA13DRAFT_mRNA1387718
1252	FA13DRAFT_mRNA1642605
1253	FA13DRAFT_mRNA1758623
1254	FA13DRAFT_mRNA31322
1255	FA13DRAFT_mRNA1724044
1256	FA13DRAFT_mRNA1745867
1257	FA13DRAFT_mRNA1618653
1258	FA13DRAFT_mRNA1743366
1259	FA13DRAFT_mRNA1695867
1260	FA13DRAFT_mRNA1803897
1261	FA13DRAFT_mRNA1617863
1262	FA13DRAFT_mRNA1733228
1263	FA13DRAFT_mRNA1571731
1264	FA13DRAFT_mRNA1733234
1265	FA13DRAFT_mRNA1632602
1266	FA13DRAFT_mRNA1766586
1267	FA13DRAFT_mRNA686501
1268	FA13DRAFT_mRNA92526
1269	FA13DRAFT_mRNA1735153
1270	FA13DRAFT_mRNA1741566
1271	FA13DRAFT_mRNA1671853
1272	FA13DRAFT_mRNA1681484
1273	FA13DRAFT_mRNA1725742
1274	FA13DRAFT_mRNA1742275
1275	FA13DRAFT_mRNA1463977
1276	FA13DRAFT_mRNA1745455
1277	FA13DRAFT_mRNA1766152
1278	FA13DRAFT_mRNA1813607
1279	FA13DRAFT_mRNA120382
1280	FA13DRAFT_mRNA1672751
1281	FA13DRAFT_mRNA1623321
1282	FA13DRAFT_mRNA1628674
1283	FA13DRAFT_mRNA1789503
1284	FA13DRAFT_mRNA1805777
1285	FA13DRAFT_mRNA1766247
1286	FA13DRAFT_mRNA1818542
1287	FA13DRAFT_mRNA1700035
1288	FA13DRAFT_mRNA1798872
1289	FA13DRAFT_mRNA1673393
1290	FA13DRAFT_mRNA1694680
1291	FA13DRAFT_mRNA1618566
1292	FA13DRAFT_mRNA1647602
1293	FA13DRAFT_mRNA1693324
1294	FA13DRAFT_mRNA1769168
1295	FA13DRAFT_mRNA1672767
1296	FA13DRAFT_mRNA1685978
1297	FA13DRAFT_mRNA1670430
1298	FA13DRAFT_mRNA1766802
1299	FA13DRAFT_mRNA1786533
1300	FA13DRAFT_mRNA701470
1301	FA13DRAFT_mRNA1668109
1302	FA13DRAFT_mRNA1765491
1303	FA13DRAFT_mRNA1633593
1304	FA13DRAFT_mRNA1729498
1305	FA13DRAFT_mRNA1763195
1306	FA13DRAFT_mRNA1765183
1307	FA13DRAFT_mRNA1626310
1308	FA13DRAFT_mRNA1755891
1309	FA13DRAFT_mRNA1630249
1310	FA13DRAFT_mRNA1638948
1311	FA13DRAFT_mRNA1628926
1312	FA13DRAFT_mRNA1641547
1313	FA13DRAFT_mRNA1634175
1314	FA13DRAFT_mRNA1644439
1315	FA13DRAFT_mRNA1687304
1316	FA13DRAFT_mRNA1690790
1317	FA13DRAFT_mRNA1755759
1318	FA13DRAFT_mRNA982935
1319	FA13DRAFT_mRNA1755760
1320	FA13DRAFT_mRNA1759624
1321	FA13DRAFT_mRNA1735262
1322	FA13DRAFT_mRNA1748562
1323	FA13DRAFT_mRNA1635949
1324	FA13DRAFT_mRNA1636994
1325	FA13DRAFT_mRNA1858052
1326	FA13DRAFT_mRNA1640075
1327	FA13DRAFT_mRNA1664705
1328	FA13DRAFT_mRNA1770737
1329	FA13DRAFT_mRNA1774867
1330	FA13DRAFT_mRNA1824593
1331	FA13DRAFT_mRNA1696440
1332	FA13DRAFT_mRNA1742643
1333	FA13DRAFT_mRNA1789535
1334	FA13DRAFT_mRNA1727932
1335	FA13DRAFT_mRNA1727933
1336	FA13DRAFT_mRNA1696180
1337	FA13DRAFT_mRNA1698910
1338	FA13DRAFT_mRNA1625068
1339	FA13DRAFT_mRNA1625403
1340	FA13DRAFT_mRNA1791602
1341	FA13DRAFT_mRNA1449655
1342	FA13DRAFT_mRNA1725305
1343	FA13DRAFT_mRNA1599203
1344	FA13DRAFT_mRNA1601657
1345	FA13DRAFT_mRNA1757844
1346	FA13DRAFT_mRNA1760070
1347	FA13DRAFT_mRNA1758087
1348	FA13DRAFT_mRNA1779545
1349	FA13DRAFT_mRNA1775622
1350	FA13DRAFT_mRNA681741
1351	FA13DRAFT_mRNA1808492
1352	FA13DRAFT_mRNA246004
1353	FA13DRAFT_mRNA1730738
1354	FA13DRAFT_mRNA176418
1355	FA13DRAFT_mRNA1206433
1356	FA13DRAFT_mRNA1749814
1357	FA13DRAFT_mRNA1603833
1358	FA13DRAFT_mRNA618964
1359	FA13DRAFT_mRNA1786417
1360	FA13DRAFT_mRNA1823967
1361	FA13DRAFT_mRNA1033861
1362	FA13DRAFT_mRNA892388
1363	FA13DRAFT_mRNA1626346
1364	FA13DRAFT_mRNA85414
1365	FA13DRAFT_mRNA1694201
1366	FA13DRAFT_mRNA292612
1367	FA13DRAFT_mRNA490187
1368	FA13DRAFT_mRNA83618
1369	FA13DRAFT_mRNA1758272
1370	FA13DRAFT_mRNA1812276
1371	FA13DRAFT_mRNA1050069
1372	FA13DRAFT_mRNA1723838
1373	FA13DRAFT_mRNA1692905
1374	FA13DRAFT_mRNA1737321
1375	FA13DRAFT_mRNA1141172
1376	FA13DRAFT_mRNA1743749
1377	FA13DRAFT_mRNA1694037
1378	FA13DRAFT_mRNA1804218
1379	FA13DRAFT_mRNA1742766
1380	FA13DRAFT_mRNA1749790
1381	FA13DRAFT_mRNA1716971
1382	FA13DRAFT_mRNA79701
1383	FA13DRAFT_mRNA254052
1384	FA13DRAFT_mRNA590646
1385	FA13DRAFT_mRNA1757656
1386	FA13DRAFT_mRNA1758081
1387	FA13DRAFT_mRNA1165272
1388	FA13DRAFT_mRNA1620983
1389	FA13DRAFT_mRNA1657138
1390	FA13DRAFT_mRNA1702858
1391	FA13DRAFT_mRNA1726694
1392	FA13DRAFT_mRNA1742474
1393	FA13DRAFT_mRNA1759492
1394	FA13DRAFT_mRNA1761907
1395	FA13DRAFT_mRNA1745065
1396	FA13DRAFT_mRNA1755116
1397	FA13DRAFT_mRNA1688982
1398	FA13DRAFT_mRNA1761628
1399	FA13DRAFT_mRNA1783680
1400	FA13DRAFT_mRNA1739682
1401	FA13DRAFT_mRNA1742506
1402	FA13DRAFT_mRNA112564
1403	FA13DRAFT_mRNA1588580
1404	FA13DRAFT_mRNA1199064
1405	FA13DRAFT_mRNA1730727
1406	FA13DRAFT_mRNA1706220
1407	FA13DRAFT_mRNA1709690
1408	FA13DRAFT_mRNA1784369
1409	FA13DRAFT_mRNA1895991
1410	FA13DRAFT_mRNA1629167
1411	FA13DRAFT_mRNA374191
1412	FA13DRAFT_mRNA1745568
1413	FA13DRAFT_mRNA1747841
1414	FA13DRAFT_mRNA1647648
1415	FA13DRAFT_mRNA1667358
1416	FA13DRAFT_mRNA1756393
1417	FA13DRAFT_mRNA1767297
1418	FA13DRAFT_mRNA1654881
1419	FA13DRAFT_mRNA1762950
1420	FA13DRAFT_mRNA1755861
1421	FA13DRAFT_mRNA1781705
1422	FA13DRAFT_mRNA1196508
1423	FA13DRAFT_mRNA1788700
1424	FA13DRAFT_mRNA1636175
1425	FA13DRAFT_mRNA1647531
1426	FA13DRAFT_mRNA1728399
1427	FA13DRAFT_mRNA1760444
1428	FA13DRAFT_mRNA1760493
1429	FA13DRAFT_mRNA1811238
1430	FA13DRAFT_mRNA1709282
1431	FA13DRAFT_mRNA1797791
1432	FA13DRAFT_mRNA1748494
1433	FA13DRAFT_mRNA1752426
1434	FA13DRAFT_mRNA1629783
1435	FA13DRAFT_mRNA1844951
1436	FA13DRAFT_mRNA1687496
1437	FA13DRAFT_mRNA1766154
1438	FA13DRAFT_mRNA1014153
1439	FA13DRAFT_mRNA30917
1440	FA13DRAFT_mRNA1636779
1441	FA13DRAFT_mRNA393259
1442	FA13DRAFT_mRNA1669166
1443	FA13DRAFT_mRNA1720691
1444	FA13DRAFT_mRNA1741791
1445	FA13DRAFT_mRNA1695193
1446	FA13DRAFT_mRNA1746481
1447	FA13DRAFT_mRNA1714211
1448	FA13DRAFT_mRNA1738719
1449	FA13DRAFT_mRNA1738663
1450	FA13DRAFT_mRNA1750432
1451	FA13DRAFT_mRNA1725821
1452	FA13DRAFT_mRNA1750168
1453	FA13DRAFT_mRNA1697023
1454	FA13DRAFT_mRNA1763460
1455	FA13DRAFT_mRNA1618877
1456	FA13DRAFT_mRNA1806491
1457	FA13DRAFT_mRNA1799820
1458	FA13DRAFT_mRNA1803896
1459	FA13DRAFT_mRNA1588850
1460	FA13DRAFT_mRNA1727500
1461	FA13DRAFT_mRNA1047275
1462	FA13DRAFT_mRNA1719397
1463	FA13DRAFT_mRNA1633220
1464	FA13DRAFT_mRNA1633750
1465	FA13DRAFT_mRNA1666256
